# Supplementary material for: Effect of helium pre- or postconditioning on signal transduction kinases in patients undergoing coronary artery bypass graft surgery
Source: J Transl Med. 2016 Oct 14;14:294. doi: 10.1186/s12967-016-1045-z (PMC5064802; doi:10.1186/s12967-016-1045-z)
Supplement: Supplementary file 4 — 10.1186/s12967-016-1045-z Raw data of the western blots. [file 12967_2016_1045_MOESM4_ESM.xls]

## Sheet: P38 
	Con-1	Con-2	Con-3	APC-1	APC-2	APC-3	Pre-1	Pre-2	Pre-3	Post-1	Post-2	Post-3	PP-1	PP-2	PP-3
1	0.49878	0.473011	0.849727	0.918938	0.214054	0.329452	0.353729	0.422624	0.396813	0.154371	0.144328	0.11974	0.560279	0.640509	0.376943
2	0.204642	0.115361	0.0519902	0.57822	0.0296528	0.0352769	0.314239	0.154651	0.000419451	0.00010888	0.000160838		0.0566341	0.172432	0.138932
3	0.277177	0.249944	1.19945	0.562332	0.300838	0.417607	0.160745	0.0787211	3.45338	0.0653172	0.29409	1.13308	0.0535288	0.138446	0.38758
4	1.30228	0.0742408	0.385901	0.0573023	0.858049	0.583998	0.231095	0.544891	0.441751	0.426135	0.39088		0.063779	0.00882528	0.41978
5	0.191353	0.266671	0.568043	0.206529	0.146035	0.114727	0.231305	0.915409	1.34723	0.134718	0.261598	0.315068	0.361047	0.0362563	0.224274
6	0.145743	0.0618775	0.225447	0.371965	0.354231	1.08437	0.260458		1.77887	0.244139	0.634839		0.0701122	0.528432	0.833342
7	0.0708076	0.383104	0.450252	0.450965	0.631493	0.987251	0.0214326	0.0116163	0.0490309	0.41542	0.275678	0.894953	0.307312	0.328915	1.30097
8				0.313771	0.498302	0.616605	0.0873651	0.491251	0.626927	0.180308	0.0374003	0.238415	0.188305	0.574951	0.511314
9	0.608216	0.571536	0.324342	0.139822	0.359308	0.653521	0.476717	0.319427	0.473341	0.610503	0.674264	0.524025	0.106554	0.266437	0.65169
10	1.13417	2.97508	2.49126	0.697949	0.553458	0.483187	0.201355	0.6913	0.000191569	0.0167673	0.67062	0.769585	0.152247	0.964375	0.483541
11	0.173193	0.12527	0.283412	0.375408	0.377927	0.29614	0.313879	0.165601	0.442746	0.31341	0.277608	0.46088	0.596973	3.34582e-05	0.581256
12	0.396972	1.99346	2.65463	0.410579	0.254109	0.447057	0.0113898	0.840173	0.435141	0.484038	0.5481	0.811249	0.579262	0.616083	0.580702
13	0.527972	0.648526	1.57028	0.0849321	0.357489	0.415022	0.241414	0.290628	0.370177	1.09098	1.25461	1.46475
14	1.32132	1.61573	1.2208	0.509567	0.621402	0.592321	0.613942	0.954673	1.4036	0.998913	1.46492	1.09391	0.739768	0.627333	0.650794
15	0.305499	0.0913052	0.979317	0.907657	0.770159	0.833298	0.236066	0.18085	0.186832	0.153684	0.334595	0.318138	0.162583	0.131947	0.984338
16	0.0968919	0.430636	0.583235	0.308387	0.341778	0.43182	0.558082	0.50591	0.895393	1.45986	2.3758	2.81068	1.01055		2.08398
17	0.059897	0.352758	0.195303	0.115084	0.974226	0.233838	0.236066	0.18085	0.186832	0.880599	1.19298	0.832974	0.778951	1.00008	0.994901
18	0.459715	0.215171	0.37756	1.24815	0.896306	0.739127	0.768461	0.882335	0.747639				0.377664	0.388411	0.84878
19	0.54821	1.41282	1.47166										0.786441	0.485937	0.86001
20
21
22
23
24
25

## Sheet: ERK
							ERK1
	Con-1	Con-2	Con-3	APC-1	APC-2	APC-3	Pre-1	Pre-2	Pre-3	Post-1	Post-2	Post-3	PP-1	PP-2	PP-3
1		1.46			1.84	4				0.26	1.76	2.22	1.88
2	1.16	3.05	3.42	2.24	2.31	2.76	0.07	0.14	0.01	0.96	2.28	0.07	0.04	0.11	0.01
3		0.09	0.02	0.01	0.02	0.1	0.04	0.07	0.34	0.08	0.31	0.64		0.05	0.02
4	0.21	0.34	0.62	0.13		0.59		0.87	0.87	0.92	0.65		0.01	0.01	0.12
5	0.58	0.9	1.6	0.17	0.8	1.59	0.19	0.85	0.78	0.22	0.8
6	0.36	0.6	1.05	0.17	0.51	0.65	0.17	0.3	0.2	0.25	0.26	0.24	0.73	0.5	0.55
7		0.15	0.27	0.03	0.17	0.69	0.8	0.7	0.28	0.45	0.16	0.36	0.15	0.52	0.59
8	0.19	1.87	0.39	0.19	1.13	0.28	0.16	0.43	0.32	0.04	0.62	2.6		0.81	0.85
9	0.04	0.31	0.36	0.35	0.33	0.28	0.12	0.36	0.17	0.03	0.28	0.07		0.24	0.85
10		0.56	0.39	0.06	0.44	0.3	0.24	0.19	0.18	0.01	0.34	0.26		0.19	0.46
11		0.5	0.16		0.12	0.61		0.45	0.42	0.09	0.61	0.36	0.09	0.16	0.29
12	0.98	0.4	0.44	0.21	0.93	0.41	0.04	0.27		1.4	0.41	0.37	0.11	0.75	0.42
13	0.08	0.8	1.16	0.25	0.19	0.26	0.34	0.65	0.54	0.2	0.29	0.51	0.26	0.63	0.51
14	0.53	0.8	0.4	0.59	0.85	0.51	0.18	0.59	0.39	0.15	0.36	0.64	0.1	0.91	0.33
15		0.38	0.49	0.19	0.5	0.57	0.68	0.43	1.08	0.39	0.48	0.22	0.2		0.6
16		0.26	0.13	0.21	0.56	0.71	0.08	0.29	0.34	0.84	3.03	1.21	0.16	0.67	0.56
17	0.84	0.26	0.74										0.5	2.79	1.67
18	0.54	2.97	1.52										1.94	0.89	0.93
19
20
21
22
23
24
25
							ERK1
	Con-1	Con-2	Con-3	APC-1	APC-2	APC-3	Pre-1	Pre-2	Pre-3	Post-1	Post-2	Post-3	PP-1	PP-2	PP-3
1	5.9	1.29	2.55		4.79	2.92	1.01	2.56	2.7	0.7	3.95	1.94	2.4	1.72
2	2.39	3.75	2.14	3	3.72	2.64	0.03	0.09	0.04	0.74	2.35	0.03	0.06	0.14	0.03
3	0.03	0.17	0.07	0.07	0.02	0.05	0.04	0.05	0.26	0.04	0.26	0.18		0.09	0.07
4	0.78	0.81	1.12	2.01	0.83	1.11		0.35	0.86	1.03	0.46		0.01	0.04	0.02
5	0.58	0.75	1.02	0.34	0.77	0.71	0.01	0.91	1.1	0.26	0.75		2.03	1.13	0.73
6	0.89	0.96	0.68							0.6	0.36	0.32
7										0.72	0.22	0.52
8	0.06	0.46	0.39	0.38	0.58	0.98	0.2	0.67	0.28	0.08	3.92	1.34	0.28	0.47	0.67
9	5.98	5.49	3.12	0.08	0.26	0.59	2.76	1.44	1.42	0.07	0.51	0.54	0.58	2.17	2.23
10	0.37	2.43	2.76	3.13	4.35	3.36	0.36	1.44	1.32	0.12	0.43	0.4	0.07	0.85	2.66
11	0.15	0.72	1.18	0.87	0.34	0.27	0.09	0.68	0.27	1.87	0.68	0.75	0.23	0.55	0.79
12		0.74	0.73	0.22	0.53	0.52	0.65	0.58	0.38	1.91	0.42	0.89	0.68	0.73	0.26
13		0.34	0.59	0.83	0.7	0.79	0.1	0.86	1.4	0.98	0.54	0.84	0.17	1.05	0.51
14	0.47	1.37	0.97			0.1	0.49	0.62		0.63	2.11	1.85	0.83	0.75	1.38
15	1.42	1.53	1.36	0.86	1.66	0.61	1.48	1.34	1.16	3.41	4.45		0.53	1.98	1.01
16	0.01	4.1	3.48	1.04	0.42	1.2	1.1	2.4	0.93	4.34	4.99	3.25	2.84		4.72
17	4.84	7.98	5.89	1.63	1.45	1.32	1.27	1.34	1.24				2.63	3.46	4.25
18	3.05	2.17	3.46	0.35	0.43	1.31							8.75		5.45
19	4.82	6.83	4.35	5.77									6.11	5.23	2.73
20
21
22
23
24
25

## Sheet: HSP
	Con-1	Con-2	Con-3	APC-1	APC-2	APC-3	Pre-1	Pre-2	Pre-3	Post-1	Post-2	Post-3	PP-1	PP-2	PP-3
1	2841.13	33131	11404.8	14909.1	575224	478963	3625.4	11151.8	105305	32018.4	101.69	134077	7536.1	326060	79.1
2	17948.8	8531.37	107932	8802.6	103734	72436.4	316.41	7412.11	18631.7				14540	180766	288523
3	4112.88	263041	18348.9	3316.67	310306	370360	2969.35	371461	25629.8	146911	189222	69998.1	70202	385073	350426
4	72181.4	144794	72600.5				187955	1353443	179080	162469	1452715	639831	7131	97303.3	57424.3
5	595483	2235599	2256718	341218	297546	449568	657396	1047379	446484				242039	135010	767683
6	69.79	228679	167967	89.73	125870	208268		858192	247744	80295.4	127559		18300.3	65616	97084.1
7	19550	84111.2	2375046	49.85	91902.4	116615	49.85	751764	185832	71250.6	78256.4	684590	69.79	21143	743676
8	17821.5	15159.2	356558	51808.9	87724.4	492874	67736.8	97805.5	588756	73784.5	389850	1106215	52100.9	2431393	437057
9	47959.9	23720.4	386048	126334	180142	238941	64084.8	84857.6	101476	35722.1	237113	148090	294710	33263.4	665352
10	46.53	307538	162967	13276.4	111088	217266	40264.4	50964.7	435492	91788.8	206716	145755	16133.6	782800	459062
11	25474.6	2140612	1242343	701595	535701	1595797	100093	1924672	807126	21983	16438.8	164081	319368	266615	1499411
12	17831.9	162996	10867	44393.9	335732	88319	10937		53578	4827.89	50275.8	19850.3	48795.9	545882	857116
13	12741.8	168551	243696	3422.9	7959.98	9435.44	1500.99	21514	8478.34	40244.5	73384.4	137313	363681	1073510	686443
14	7032.95	189204	189719				10304.2	6747.62	64721.1	1114.64	6633.51	95167	24599.7	35295.9	25139.1
15	8778.94	515449	318135	15683.2	31878.3	12146.4		6879.86	26661.9	230153	522360	208155			882082
16	200201	202788	374812	3135.67	93287.3	246599	8553.55	1827.44	66799.2	59902.9	248880	537819	20711.6		640061
17	265294	102066	1053837	347653	876132	309608	71680.9	55405.3	78070.7	189286	323847	1707140	22682.3	51341.3	144230
18	128272	1340429	2847366	22042.5	393112	3349.36	331561	314062	201460				81695.4	93661.9	125554
19	82162.5	45959.8	487683	29187.6	572172	857535							260976	333927	1585293
20
21
22
23
24
25

## Sheet: PKC
	Con-1	Con-2	Con-3	APC-1	APC-2	APC-3	Pre-1	Pre-2	Pre-3	Post-1	Post-2	Post-3	PP-1	PP-2	PP-3
1			21650.4		22674.9				23223.6	112977			284188		58191.7
2	244139	371751	132955	5083.13				61455.4	407316	23799.2		600.79	372742	268944	185660
3	160062	89770.6	122437		498.42	2487.48	58541.5	105702	1106.21	177241	384067	186685	454381	150110	403028
4	40946.2	82997.2	102110	198394	1553437	191336	373982	700230	149043	186685	36691.1	105890	300441	2127098	347768
5	66900.4		432622	822954	395599	155824	103165	885063		367652	342887	322123	1389171	357358
6	48721.7	236648	309247	88299.5	46344.1	82060.3	264949	473354	132375	907610	548368	32854.2	50515.8	1105678	570791
7	145634		331598	495219	1167694	192046		187648	178641		426788	81107.9		884763	816891
8	59103.5	139723	11259.2	47785.8	539733	91665.2	778029		104409	87801.3	54270.5	79602.6	224143	353383	284503
9	13018.9	154244	55340.3	981248	1887455		928154		542703		75880.1	2170.08			616835
10	27414.8	164422	106348	691050	1032707	521333		10886.6	7568.26		55016.4	45299.2	70296.1	27740.1	16589.8
11	11301.2	130945	18371.3	7534.91	5438.28	6802.03	23860.1	10361	7352.35	13938.4	39479.6	13173.7	43303.3	18316.4	212040
12	871960	634425	657284	41488.9	33883.2	44080.8	9531.9	6287.38	9034.39	92069.9	98799.8	24901.5	72062.6	3572.07	736955
13	557503	133290	352480	54862.8	134719	229897	40925.1		23527.9	493310	475156		332850	406500	420744
14	229210	620891	408421	155383	619769	82876.8	74159.3	16130	88104.6	76725.6	208717	340761	98804	36935.2	72586.6
15	128975	164751	163855	62370.1	152976	16054.1		80209.3	53949.6				89943.2	283099	236529
16				163954	553941	514391
17
18
19
20
21
22
23
24
25
