# Supplementary material for: Effect of helium pre- or postconditioning on signal transduction kinases in patients undergoing coronary artery bypass graft surgery
Source: J Transl Med. 2016 Oct 14;14:294. doi: 10.1186/s12967-016-1045-z (PMC5064802; doi:10.1186/s12967-016-1045-z)
Supplement: Supplementary file 5 — 10.1186/s12967-016-1045-z Raw data of the troponin levels. [file 12967_2016_1045_MOESM5_ESM.xls]

## Sheet: Blad1
Group	Patient	1	2	3	4	5	6	7	8	9	10	11	12	13	14	15	16	17	18	19	20	21	22	23
Con	Time
	0	0.03	0.03	0.03	0.03	0.03	0.05	0.03	0.03	0.03	0.03	0.03	0.03	0.03	0.03	0.03		0.03	0.03	0.03	0.03	0.03	0.03
	4	1.45	0.8	0.13		0.33	1.23	0.29	0.76	1.17	0.52	0.37	1.09	0.74	1.23	0.4	0.58	3.24	0.12	0.73	0.3	0.6	0.4
	12	1.19	0.34	0.09	1.92	0.28	0.9	0.1	0.49	1.01	0.45	0.38	0.65	0.48	1.11	0.3	0.28	2.5	0.07	0.37	0.38	0.25	0.22
	24	0.92	0.21		0.95	0.17	0.57	0.06	0.47	0.2		0.36		1.07	1.53	0.03	0.21	0.3	0.17	0.12
	48	0.85	0.42	0.11	0.5	0.03	0.14	0.39	0.11	0.13	0.29	0.71	0.48	0.03	0.18	0.12
APC
	0	0.03	0.03	0.03	0.03	0.03	0.03	0.03	0.03	0.03	0.03	0.03	0.03	0.03	0.03	0.03	0.03	0.03		0.03	0.03	0.03	0.03
	4	0.82	1.83	0.85	1.67	0.65	0.85		0.21	0.52	0.68	0.43	0.92	0.33	1.75	0.64	0.86	0.26	0.53	0.89	0.93	0.31	1.25
	12	0.75	0.98	0.35	0.49			0.39	1.09	0.41	0.26	1.21	0.44	0.41	0.13	0.27	0.53	0.83	0.2	0.59
	24	0.46	0.5	0.5	0.16	0.42	1.45	0.19	0.21	0.59	0.19	0.89	0.29	0.25	0.18	0.49	1.37	0.12
	48	0.25		0.36	0.1	0.36	1.5	0.11	0.12		0.4	0.12	0.06	0.11	0.41	0.62
He-Pre
	0	0.03	0.03	0.03	0.03	0.03	0.03	0.03	0.03	0.03	0.03	0.03	0.03	0.03	0.03	0.03	0.03	0.03	0.03	0.03	0.03	0.03	0.03
	4	2.37		1.03	0.57	0.45	0.57	0.82		0.56	0.59	0.56	0.51	0.57	0.96	0.87	0.97	0.57	0.36	0.51	1.49	0.3	2.32
	12	0.96	0.18	0.82		0.24	0.38	0.41	0.31	0.29	0.28	0.31	0.53	0.61	0.53	0.43		0.22	0.23	0.38	1.95	0.4	1.38
	24	0.08	0.49	0.35	0.11	0.05	0.4	0.33	0.48	0.28	0.29	0.14	0.12	0.19	1.73	0.31
	48	0.29			0.26			0.1	0.5	0.26	0.11	0.11	0.76
He-Post
	0	0.03	0.03	0.03	0.03	0.03	0.03	0.03	0.03	0.03	0.06	0.07	0.03	0.03	0.03	0.03	0.17	0.03	0.03	0.03	0.03	0.03	0.03
	4	0.66	0.94		0.66		0.41	0.8	0.75	0.37	0.38	1.15	0.3	0.43	0.49	0.62	1.03	1.64	0.82	0.55	3.78	0.43
	12	0.62	0.43	0.28	0.39		0.24	0.64	0.45		0.27	0.29	0.72	0.72	0.27	0.25	0.45	1.73	0.53	1.12	0.45	0.24	2.4	0.2
	24	0.49	0.26	0.19	0.17	0.38		0.26	0.48	0.29	0.18	0.14	0.39	2.45	0.53	0.67	0.28	0.16	0.97
He-PP	48	0.12	0.15	0.13	0.09	0.24	0.12	0.11	1.77	0.19	0.09	0.46	0.11
	0	0.03	0.03	0.03	0,03*	0.03	0.03	0.03	0.03	0.03	0.03	0.03	0.03	0.03	0.03	0.03	0.03	0.03	0.03	0.03	0.03	0.03	0.03	0.04
	4	2.17		0.16	0,54*	0.23	1.31	0.3		1.2	0.39	0.56	0.94	1.77	0.41	0.65	0.59	0.34	0.72	0.36
	12	1.7	0.17		6,90*	0.13	0.59	0.16	1.03	0.67	0.21	0.48	0.68	0.93	0.12		0.87	0.25	0.39	0.36	0.24	0.54	0.29
	24		0.13	0.09	0,42*	0.42	0.1	0.36	0.09	0.6	0.36	0.32	1.93	0.63	0.09	0.38	0.16	0.19	0.23	0.16	0.49	0.23
	48		0.08	0.3	5,70*	0.1	0.23	0.07	0.19	1.84	0.05	0.24	0.14	0.16	0.57
